# Supplementary material for: Does Electromagnetic Pollution in the ART Laboratory Affect Sperm Quality? A Cross-Sectional Observational Study
Source: Toxics. 2025 Jun 18;13(6):510. doi: 10.3390/toxics13060510 (PMC12197507; doi:10.3390/toxics13060510)
Supplement: Supplementary file 1 [file toxics-13-00510-s001.zip]

Archive with 1 entries (1 files):
- toxics-3667729-supplementary.pdf
